# Supplementary material for: Computed Tomography-Based Sarcopenia and Pancreatic Cancer Survival—A Comprehensive Meta-Analysis Exploring the Influence of Definition Criteria, Prevalence, and Treatment Intention
Source: Cancers (Basel). 2025 Feb 11;17(4):607. doi: 10.3390/cancers17040607 (PMC11853262; doi:10.3390/cancers17040607)
Supplement: Supplementary file 1 [file cancers-17-00607-s001.zip]

Archive with 29 entries (29 files):
- Supplementary File S1. PRISMA checklist.pdf
- Supplementary File S10. Forest_plot_OS_UNI_subgroup_SMI_cutoff.png
- Supplementary File S11. Forest_plot_OS_MULTI_subgroup_SMI_cutoff.png
- Supplementary File S12. Forest_plot_PFS_UNI_subgroup_SMI_cutoff.png
- Supplementary File S13. Forest_plot_PFS_MULTI_subgroup_SMI_cutoff.png
- Supplementary File S14. Forest_plot_OS_UNI_subgroup_prevalence_sarcopenia.png
- Supplementary File S15. Forest_plot_OS_MULTI_subgroup_prevalence.png
- Supplementary File S16. Forest_plot_PFS_UNI_subgroup_prevalence.png
- Supplementary File S17. Forest_plot_PFS_MULTI_subgroup_prevalence.png
- Supplementary File S18. Forest_plot_OS_UNI_subgroup_treatment_intention.png
- Supplementary File S19. Forest_plot_OS_MULTI_subgroup_treatment_intention.png
- Supplementary File S2. Review protocol.pdf
- Supplementary File S20. Forest_plot_PFS_UNI_subgroup_treatment_intention.png
- Supplementary File S21.  Forest_plot_PFS_MULTI_subgroup_treatment_intention.png
- Supplementary File S22. Sensitivity_analysis_OS_UNI.png
- Supplementary File S23. Sensitivity analysis OS_MULTI.png
- Supplementary File S24. Sensitivity analysis PFS_UNI.png
- Supplementary File S25. Sensitivity analysis PFS_MULTI.png
- Supplementary File S26. Funnel plot OS_UNI.png
- Supplementary File S27.  Funnel plot OS_MULTI.png
- Supplementary File S28. Funnel plot PFS_UNI.png
- Supplementary File S29. Funnel plot PFS_MULTI.png
- Supplementary File S3. PubMed Search History.csv
- Supplementary File S4. Web of Science search history.xlsx
- Supplementary File S5. EMBASE search history.csv
- Supplementary File S6. Forest plot_OS_UNI_subgroup_method.png
- Supplementary File S7. Forest_plot_OS_MULTI_subgroup_method.png
- Supplementary File S8. Forest_plot_PFS_UNI_subgroup_method.png
- Supplementary File S9. Forest_plot_PFS_MULTI_subgroup_method.png
