# Supplementary material for: Computed Tomography-Based Sarcopenia and Pancreatic Cancer Survival—A Comprehensive Meta-Analysis Exploring the Influence of Definition Criteria, Prevalence, and Treatment Intention
Source: Cancers (Basel). 2025 Feb 11;17(4):607. doi: 10.3390/cancers17040607 (PMC11853262; doi:10.3390/cancers17040607)
Supplement: Supplementary file 1 [file cancers-17-00607-s001.zip › Supplementary File S4. Web of Science search history.xlsx]

## Sheet: data
Entitlements	#	Search Query	Database	Results	Date Run
- WOS: 1900 to 2024 - BCI: 2006 to 2024 - BIOSIS: 1969 to 2024 - CCC: 1998 to 2024 - DIIDW: 1980 to 2024 - GRANTS: 1953 to 2024 - KJD: 1980 to 2024 - MEDLINE: 1950 to 2024 - PPRN: 1991 to 2024 - PQDT: 1637 to 2024 - SCIELO: 2002 to 2024	1	TS=(pancreatic neoplasm) and Preprint Citation Index (Exclude – Database)	All Databases	195698	Fri Apr 26 2024 05:52:12 GMT+0200 (Central Europe summer time)
- WOS: 1900 to 2024 - BCI: 2006 to 2024 - BIOSIS: 1969 to 2024 - CCC: 1998 to 2024 - DIIDW: 1980 to 2024 - GRANTS: 1953 to 2024 - KJD: 1980 to 2024 - MEDLINE: 1950 to 2024 - PPRN: 1991 to 2024 - PQDT: 1637 to 2024 - SCIELO: 2002 to 2024	2	TS=(sarcopenia) and Preprint Citation Index (Exclude – Database)	All Databases	36886	Fri Apr 26 2024 05:52:53 GMT+0200 (Central Europe summer time)
- WOS: 1900 to 2024 - BCI: 2006 to 2024 - BIOSIS: 1969 to 2024 - CCC: 1998 to 2024 - DIIDW: 1980 to 2024 - GRANTS: 1953 to 2024 - KJD: 1980 to 2024 - MEDLINE: 1950 to 2024 - PPRN: 1991 to 2024 - PQDT: 1637 to 2024 - SCIELO: 2002 to 2024	3	TS=(cachexia) and Preprint Citation Index (Exclude – Database)	All Databases	30319	Fri Apr 26 2024 05:53:06 GMT+0200 (Central Europe summer time)
- WOS: 1900 to 2024 - BCI: 2006 to 2024 - BIOSIS: 1969 to 2024 - CCC: 1998 to 2024 - DIIDW: 1980 to 2024 - GRANTS: 1953 to 2024 - KJD: 1980 to 2024 - MEDLINE: 1950 to 2024 - PPRN: 1991 to 2024 - PQDT: 1637 to 2024 - SCIELO: 2002 to 2024	4	TS=(body composition) and Preprint Citation Index (Exclude – Database)	All Databases	523537	Fri Apr 26 2024 05:53:18 GMT+0200 (Central Europe summer time)
- WOS: 1900 to 2024 - BCI: 2006 to 2024 - BIOSIS: 1969 to 2024 - CCC: 1998 to 2024 - DIIDW: 1980 to 2024 - GRANTS: 1953 to 2024 - KJD: 1980 to 2024 - MEDLINE: 1950 to 2024 - PPRN: 1991 to 2024 - PQDT: 1637 to 2024 - SCIELO: 2002 to 2024	5	#1 AND #2 and Preprint Citation Index (Exclude – Database)	All Databases	349	Fri Apr 26 2024 05:54:02 GMT+0200 (Central Europe summer time)
- WOS: 1900 to 2024 - BCI: 2006 to 2024 - BIOSIS: 1969 to 2024 - CCC: 1998 to 2024 - DIIDW: 1980 to 2024 - GRANTS: 1953 to 2024 - KJD: 1980 to 2024 - MEDLINE: 1950 to 2024 - PPRN: 1991 to 2024 - PQDT: 1637 to 2024 - SCIELO: 2002 to 2024	6	#1 AND #3 and Preprint Citation Index (Exclude – Database)	All Databases	1220	Fri Apr 26 2024 05:54:14 GMT+0200 (Central Europe summer time)
- WOS: 1900 to 2024 - BCI: 2006 to 2024 - BIOSIS: 1969 to 2024 - CCC: 1998 to 2024 - DIIDW: 1980 to 2024 - GRANTS: 1953 to 2024 - KJD: 1980 to 2024 - MEDLINE: 1950 to 2024 - PPRN: 1991 to 2024 - PQDT: 1637 to 2024 - SCIELO: 2002 to 2024	7	#1 AND #4 and Preprint Citation Index (Exclude – Database)	All Databases	671	Fri Apr 26 2024 05:54:19 GMT+0200 (Central Europe summer time)
- WOS: 1900 to 2024 - BCI: 2006 to 2024 - BIOSIS: 1969 to 2024 - CCC: 1998 to 2024 - DIIDW: 1980 to 2024 - GRANTS: 1953 to 2024 - KJD: 1980 to 2024 - MEDLINE: 1950 to 2024 - PPRN: 1991 to 2024 - PQDT: 1637 to 2024 - SCIELO: 2002 to 2024	8	#2 OR #3 and Preprint Citation Index (Exclude – Database)	All Databases	63982	Fri Apr 26 2024 05:54:35 GMT+0200 (Central Europe summer time)
- WOS: 1900 to 2024 - BCI: 2006 to 2024 - BIOSIS: 1969 to 2024 - CCC: 1998 to 2024 - DIIDW: 1980 to 2024 - GRANTS: 1953 to 2024 - KJD: 1980 to 2024 - MEDLINE: 1950 to 2024 - PPRN: 1991 to 2024 - PQDT: 1637 to 2024 - SCIELO: 2002 to 2024	9	#2 OR #4 and Preprint Citation Index (Exclude – Database)	All Databases	551742	Fri Apr 26 2024 05:54:41 GMT+0200 (Central Europe summer time)
- WOS: 1900 to 2024 - BCI: 2006 to 2024 - BIOSIS: 1969 to 2024 - CCC: 1998 to 2024 - DIIDW: 1980 to 2024 - GRANTS: 1953 to 2024 - KJD: 1980 to 2024 - MEDLINE: 1950 to 2024 - PPRN: 1991 to 2024 - PQDT: 1637 to 2024 - SCIELO: 2002 to 2024	10	#3 OR #4 and Preprint Citation Index (Exclude – Database)	All Databases	550681	Fri Apr 26 2024 05:54:45 GMT+0200 (Central Europe summer time)
- WOS: 1900 to 2024 - BCI: 2006 to 2024 - BIOSIS: 1969 to 2024 - CCC: 1998 to 2024 - DIIDW: 1980 to 2024 - GRANTS: 1953 to 2024 - KJD: 1980 to 2024 - MEDLINE: 1950 to 2024 - PPRN: 1991 to 2024 - PQDT: 1637 to 2024 - SCIELO: 2002 to 2024	11	#2 OR #3 OR #4 and Preprint Citation Index (Exclude – Database)	All Databases	576591	Fri Apr 26 2024 05:54:53 GMT+0200 (Central Europe summer time)
- WOS: 1900 to 2024 - BCI: 2006 to 2024 - BIOSIS: 1969 to 2024 - CCC: 1998 to 2024 - DIIDW: 1980 to 2024 - GRANTS: 1953 to 2024 - KJD: 1980 to 2024 - MEDLINE: 1950 to 2024 - PPRN: 1991 to 2024 - PQDT: 1637 to 2024 - SCIELO: 2002 to 2024	12	#1 AND #8 and Preprint Citation Index (Exclude – Database)	All Databases	1442	Fri Apr 26 2024 05:55:13 GMT+0200 (Central Europe summer time)
- WOS: 1900 to 2024 - BCI: 2006 to 2024 - BIOSIS: 1969 to 2024 - CCC: 1998 to 2024 - DIIDW: 1980 to 2024 - GRANTS: 1953 to 2024 - KJD: 1980 to 2024 - MEDLINE: 1950 to 2024 - PPRN: 1991 to 2024 - PQDT: 1637 to 2024 - SCIELO: 2002 to 2024	13	#1 AND #9 and Preprint Citation Index (Exclude – Database)	All Databases	879	Fri Apr 26 2024 05:55:19 GMT+0200 (Central Europe summer time)
- WOS: 1900 to 2024 - BCI: 2006 to 2024 - BIOSIS: 1969 to 2024 - CCC: 1998 to 2024 - DIIDW: 1980 to 2024 - GRANTS: 1953 to 2024 - KJD: 1980 to 2024 - MEDLINE: 1950 to 2024 - PPRN: 1991 to 2024 - PQDT: 1637 to 2024 - SCIELO: 2002 to 2024	14	#1 AND #10 and Preprint Citation Index (Exclude – Database)	All Databases	1713	Fri Apr 26 2024 05:55:23 GMT+0200 (Central Europe summer time)
- WOS: 1900 to 2024 - BCI: 2006 to 2024 - BIOSIS: 1969 to 2024 - CCC: 1998 to 2024 - DIIDW: 1980 to 2024 - GRANTS: 1953 to 2024 - KJD: 1980 to 2024 - MEDLINE: 1950 to 2024 - PPRN: 1991 to 2024 - PQDT: 1637 to 2024 - SCIELO: 2002 to 2024	15	#1 AND #11 and Preprint Citation Index (Exclude – Database)	All Databases	1857	Fri Apr 26 2024 05:55:26 GMT+0200 (Central Europe summer time)
